# Supplementary material for: Review: Influence of 25(OH)D Blood Concentration and Supplementation during Pregnancy on Preeclampsia Development and Neonatal Outcomes
Source: Int J Mol Sci. 2022 Oct 26;23(21):12935. doi: 10.3390/ijms232112935 (PMC9653937; doi:10.3390/ijms232112935)
Supplement: Supplementary file 1 [file ijms-23-12935-s001.zip]

Archive with 1 entries (1 files):
- ijms-1979356-supplementary.pdf
